# Supplementary material for: Phylogenetic and Genomic Characterization of Whole Genome Sequences of Ocular Herpes Simplex Virus Type 1 Isolates Identifies Possible Virulence Determinants in Humans
Source: Invest Ophthalmol Vis Sci. 2023 Jul 14;64(10):16. doi: 10.1167/iovs.64.10.16 (PMC10353747; doi:10.1167/iovs.64.10.16)
Supplement: Supplement 2 [file iovs-64-10-16_s002.xlsx]

## Sheet: Basc-Palm accession table
	Species	Strain	Host	Anatomic Isolation Origin	Country of Origin		Isolation Date	Genome Length	Accession Number
	HSV-2	HG52	Human	Anus	UK		before 1971	154675	NC_001798.2
	HSV-1	6439m	Human	na	Brazil		2020	152223	MT876428.1
	HSV-1	Sc16	Human	na	UK		before 1975	151334	KX946970.1
	HSV-1	MacIntyre	Human	na	USA		1951	152476	MN136523.1
	HSV-1	NIV1613762	Human	na	India		2016	147898	MH319852.1
	HSV-1	2018-6594	Human	na	Washington USA		2018	151365	MH813981.1
	HSV-1	2018-5972	Human	na	Washington USA		2018	151364	MH813982.1
	HSV-1	2018-6056	Human	na	Washington USA		2018	149512	MH813983.1
	HSV-1	2018-5970	Human	na	Washington USA		2018	151344	MH813984.1
	HSV-1	2018-5973	Human	na	Washington USA		2018	151061	MH813985.1
	HSV-1	2018-5969	Human	na	Washington USA		2018	152280	MH813986.1
	HSV-1	2018-5971	Human	na	Washington USA		2018	151075	MH813987.1
	HSV-1	2018-5968	Human	na	Washington USA		2018	151195	MH813988.1
	HSV-1	2018-5966	Human	na	Washington USA		2018	150937	MH813989.1
	HSV-1	2018-5974	Human	na	Washington USA		2018	150324	MH813990.1
	HSV-1	2018-6317	Human	na	Washington USA		2018	151803	MH813991.1
	HSV-1	2018-5965	Human	na	Washington USA		2018	151152	MH813992.1
	HSV-1	2018-5967	Human	na	Washington USA		2018	151116	MH813993.1
	HSV-1	2018-6057	Human	na	Washington USA		2018	150708	MH813994.1
	HSV-1	HSV-hepatitis7	Human	na	Washington USA		na	151227	MH925774.1
	HSV-1	H12113	Human	Blister	Finland		Before 2016	152599	MH999842.1
	HSV-1	H1211	Human	Blister	Finland		Before 2016	153975	MH999843.1
	HSV-1	H12114	Human	Genital blister	Finland		Before 2016	151678	MH999844.1
	HSV-1	H12117	Human	Blister	Finland		Before 2016	156077	MH999845.1
	HSV-1	H1215	Human	Blister	Finland		Before 2016	151140	MH999846.1
	HSV-1	H12118	Human	Genital blister	Finland		Before 2016	151809	MH999847.1
	HSV-1	H1311	Human	Blister	Finland		Before 2016	151461	MH999848.1
	HSV-1	H1312	Human	Blister	Finland		Before 2016	155011	MH999849.1
	HSV-1	H15119	Human	Blister	Finland		Before 2016	155156	MH999850.1
	HSV-1	H1412	Human	Genital lesion	Finland		Before 2016	152094	MH999851.1
	HSV-1	K47	Human	na	Japan		na	154207	MH999838.1
	HSV-1	K86	Human	na	Japan		na	151610	MH999839.1
	HSV-1	Ty25	Human	na	Japan		na	151249	MH999840.1
	HSV-1	Ty148	Human	na	Japan		na	153234	MH999841.1
	HSV-1	ZW6	Human	na	China		na	152090	KX424525.1
	HSV-1	172/2010	Human	Blister fluid	Jena Germany		2010	151217	LT594105.1
	HSV-1	2158/2007	Human	Blister fluid lip	Jena Germany		2007	150670	LT594106.1
	HSV-1	3083/2008	Human	Blister fluid eczema herpeticum	Jena Germany		2008	151283	LT594107.1
	HSV-1	1319/2005	Human	Blister fluid eczema herpeticum	Germany		2005	151216	LT594108.1
	HSV-1	270/2007	Human	Blister fluid eczema herpeticum	Manebach Germany		2007	150791	LT594109.1
	HSV-1	66/2007	Human	Blister fluid eczema herpeticum	Jena Germany		2007	150842	LT594110.1
	HSV-1	1394/2005	Human	Blister fluid	Germany		2005	151304	LT594111.1
	HSV-1	369/2007	Human	Blister fluid eczema herpeticum	Jena Germany		2007	150927	LT594112.1
	HSV-1	160/1982	Human	Eczema herpeticum	Erfurt Germany		1982	150711	LT594192.1
	HSV-1	132/1998	Human	Genital swab	Gelsenkirchen Germany		1998	150378	LT594457.1
	HSV-1	L2	Human	na	Russia		na	151998	KT780616.1
	HSV-1	B^3x1.1	Human	na	New York USA		2015	150376	KU310657.1
	HSV-1	B^3x1.2	Human	na	New York USA		2015	149646	KU310658.1
	HSV-1	B^3x1.3	Human	na	New York USA		2015	157800	KU310659.1
	HSV-1	B^3x1.4	Human	na	New York USA		2015	149842	KU310660.1
	HSV-1	B^3x1.5	Human	na	New York USA		2015	152992	KU310661.1
	HSV-1	KOS	Human	Lip	Texas USA		1964	151974	KT899744.1
	HSV-1	McKrae	Human	Cornea	Florida USA		Before 1964	135767	KT425107.1
	HSV-1	NIV 1722974	Human	na	India		2017	149779	MG646679.1
	HSV-1	2011-31164	Human	Oral	Washington USA		2011	152505	MG999838.1
	HSV-1	2009-39273	Human	Oral	Washington USA		2009	152277	MG999839.1
	HSV-1	2006-57630	Human	Oral	Washington USA		2006	152172	MG999840.1
	HSV-1	2009-29964	Human	Oral	Washington USA		2009	152204	MG999841.1
	HSV-1	27_2006-50140	Human	Oral	Washington USA		2006	151413	MG999842.1
	HSV-1	2011-12714	Human	Oral	Washington USA		2011	151440	MG999843.1
	HSV-1	2011-12717	Human	Oral	Washington USA		2011	151874	MG999844.1
	HSV-1	2009-25575	Human	Oral	Washington USA		2009	149530	MG999845.1
	HSV-1	1995-75216	Human	Oral	Washington USA		1995	152019	MG999846.1
	HSV-1	2007-1997	Human	Oral	Washington USA		2007	151851	MG999847.1
	HSV-1	1998-4895	Human	Oral	Washington USA		1998	151890	MG999848.1
	HSV-1	1997-5801	Human	Oral	Washington USA		1997	152494	MG999849.1
	HSV-1	2010-25244	Human	Oral	Washington USA		2010	151292	MG999850.1
	HSV-1	2000-24198	Human	Oral	Washington USA		2000	152887	MG999851.1
	HSV-1	2011-12715	Human	Oral	Washington USA		2011	151547	MG999852.1
	HSV-1	2010-28683	Human	Oral	Washington USA		2010	151997	MG999853.1
	HSV-1	2010-21371	Human	Oral	Washington USA		2010	151378	MG999854.1
	HSV-1	1996-13975	Human	Oral	Washington USA		1996	151847	MG999855.1
	HSV-1	2011-16318	Human	Oral	Washington USA		2011	151468	MG999856.1
	HSV-1	2009-19950	Human	Oral	Washington USA		2009	151248	MG999857.1
	HSV-1	2011-21041	Human	Oral	Washington USA		2011	151634	MG999858.1
	HSV-1	2011-15240	Human	Oral	Washington USA		2011	151779	MG999859.1
	HSV-1	25_2006-37406	Human	Oral	Washington USA		2006	151224	MG999860.1
	HSV-1	1998-7487	Human	Oral	Washington USA		1998	159355	MG999861.1
	HSV-1	1995-63175	Human	Oral	Washington USA		1995	151979	MG999862.1
	HSV-1	2011-31213	Human	Oral	Washington USA		2011	151319	MG999863.1
	HSV-1	2012-35807	Human	Oral	Washington USA		2012	151134	MG999864.1
	HSV-1	2009-25772	Human	Oral	Washington USA		2009	152056	MG999865.1
	HSV-1	2005-589	Human	Oral	Washington USA		2005	152306	MG999866.1
	HSV-1	2011-12719	Human	Oral	Washington USA		2011	152226	MG999867.1
	HSV-1	1996-27502	Human	Oral	Washington USA		1996	151584	MG999868.1
	HSV-1	2011-5409	Human	Oral	Washington USA		2011	152300	MG999869.1
	HSV-1	2010-32082	Human	Oral	Washington USA		2010	152330	MG999870.1
	HSV-1	2009-25015	Human	Oral	Washington USA		2009	152044	MG999871.1
	HSV-1	2003-15756	Human	Oral	Washington USA		2003	151906	MG999872.1
	HSV-1	28_2010-32106	Human	Oral	Washington USA		2010	151621	MG999873.1
	HSV-1	29_2011-12691	Human	Oral	Washington USA		2011	151456	MG999874.1
	HSV-1	2009-20371	Human	Oral	Washington USA		2009	152027	MG999875.1
	HSV-1	2011-5438	Human	Oral	Washington USA		2011	152084	MG999876.1
	HSV-1	2004-63623	Human	Oral	Washington USA		2004	151478	MG999877.1
	HSV-1	1998-6343	Human	Oral	Washington USA		1998	152399	MG999878.1
	HSV-1	2011-17275	Human	Oral	Washington USA		2011	152105	MG999879.1
	HSV-1	2007-16426	Human	Oral	Washington USA		2007	152064	MG999880.1
	HSV-1	2007-16123	Human	Oral	Washington USA		2007	151941	MG999881.1
	HSV-1	2011-13906	Human	Oral	Washington USA		2011	151463	MG999882.1
	HSV-1	2007-12932	Human	Oral	Washington USA		2007	152309	MG999883.1
	HSV-1	2006-57683	Human	Oral	Washington USA		2006	152037	MG999884.1
	HSV-1	2007-21335	Human	Oral	Washington USA		2007	151509	MG999885.1
	HSV-1	2016-1040	Human	Oral	Washington USA		2016	151811	MG999886.1
	HSV-1	2006-50683	Human	Oral	Washington USA		2006	151853	MG999887.1
	HSV-1	2010-28641	Human	Oral	Washington USA		2010	151306	MG999888.1
	HSV-1	2011-12742	Human	Oral	Washington USA		2011	152574	MG999889.1
	HSV-1	2009-39486	Human	Oral	Washington USA		2009	150763	MG999890.1
	HSV-1	2015-30637	Human	Oral	Washington USA		2015	151648	MG999891.1
	HSV-1	2011-12689	Human	Oral	Washington USA		2011	151982	MG999892.1
	HSV-1	2011-12741	Human	Oral	Washington USA		2011	151926	MG999893.1
	HSV-1	2014-3233	Human	Oral	Washington USA		2014	152314	MG999894.1
	HSV-1	2007-03494_S436_L001	Human	Oral	Washington USA		2007	151285	MG999895.1
	HSV-1	2011-17239	Human	Oral	Washington USA		2011	152272	MG999896.1
	HSV-1	2011-1026	Human	Oral	Washington USA		2011	152278	MG999897.1
	HSV-1	2011-3153	Human	Oral	Washington USA		2011	151583	MG999898.1
	HSV-1	2009-29406	Human	Oral	Washington USA		2009	151398	MG999899.1
	HSV-1	H3	Human	SVTM (viral transport medium)	Washington USA		2017	151445	MH160359.1
	HSV-1	G7	Human	Swab	Washington USA		2017	151911	MH160361.1
	HSV-1	H1	Human	Pustule	Washington USA		2017	152020	MH160362.1
	HSV-1	H7	Human	SVTM (viral transport medium)	Washington USA		2017	151485	MH160363.1
	HSV-1	H8	Human	lesion	Washington USA		2017	151933	MH160364.1
	HSV-1	I7	Human	Vulva/cervix	Washington USA		2017	151640	MH160366.1
	HSV-1	G9	Human	Lip	Washington USA		2017	152365	MH160369.1
	HSV-1	I2	Human	Penile swab	Washington USA		2017	151342	MH160370.1
	HSV-1	I6	Human	Throat	Washington USA		2017	150918	MH160371.1
	HSV-1	H5	Human	Superficial lesion	Washington USA		2017	151263	MH160373.1
	HSV-1	H4	Human	Tongue ulcer	Washington USA		2017	151103	MH160374.1
	HSV-1	H2	Human	Vaginal ulcer	Washington USA		2017	151222	MH160377.1
	HSV-1	H9	Human	Bronchoalveolar lavage right middle lobe	Washington USA		2017	151387	MH160378.1
	HSV-1	G8	Human	Vaginal ulcer	Washington USA		2017	151411	MH160383.1
	HSV-1	I5	Human	Oral swab	Washington USA		2017	151907	MH160384.1
	HSV-1	G10	Human	Bronchoalveolar lavage	Washington USA		2017	152076	MH160388.1
	HSV-1	G6	Human	Oral swab	Washington USA		2017	151970	MH160390.1
	HSV-1	H166	Human	CSF	USA		1980	152409	KM222726.1
	HSV-1	H193	Human	Brain	USA		1982	135715	KT425108.1
	HSV-1	RE	Human	Cornea	USA		1967	151255	KF498959.1
	HSV-1	H129	Human	Brain	USA		1977	152066	GU734772.1
	HSV-1	F	Human	Lip	USA		1968	152151	GU734771.1
	HSV-1	KOS63	Human	Lip	USA		1963	136278	KT425110.1
	HSV-1	KOS79	Human	Lip	Texas, USA		1976	135472	KT425109.1
	HSV-1	116209	Human	CSF	Texas, USA		2011	151024	KJ847330.1
	HSV-1	17	Human	na	Scotland UK		c. 1973	152222	NC_001806.2
	HSV-1	R11	Human	na	South Korea		c. 1984	135579	HM585514.1
	HSV-1	R62	Human	na	South Korea		c. 1984	135544	HM585515.1
	HSV-1	S23	Human	na	Japan		c. 1981	135003	HM585512.1
	HSV-1	S25	Human	na	Japan		c. 1981	135676	HM585513.1
	HSV-1	CR38	Human	na	China		c. 1984	135948	HM585508.1
	HSV-1	E03	Human	na	Kenya		c.1982	135658	HM585509.1
	HSV-1	E06	Human	na	Kenya		c.1982	135550	HM585496.1
	HSV-1	E07	Human	na	Kenya		c.1982	135520	HM585497.1
	HSV-1	E08	Human	na	Kenya		c.1982	135539	HM585498.1
	HSV-1	E10	Human	na	Kenya		c.1982	135510	HM585499.1
	HSV-1	E11	Human	na	Kenya		c.1982	135509	HM585500.1
	HSV-1	E12	Human	na	Kenya		c.1982	135577	HM585501.1
	HSV-1	E13	Human	na	Kenya		c.1982	135600	HM585502.1
	HSV-1	E14	Human	na	Kenya		c.1982	135588	HM585510.1
	HSV-1	E15	Human	na	Kenya		c.1982	135567	HM585503.1
	HSV-1	E19	Human	na	Kenya		c.1982	135775	HM585511.1
	HSV-1	E22	Human	na	Kenya		c.1982	135549	HM585504.1
	HSV-1	E23	Human	na	Kenya		c.1982	135558	HM585505.1
	HSV-1	E25	Human	na	Kenya		c.1982	135569	HM585506.1
	HSV-1	E35	Human	na	Kenya		c.1982	134296	HM585507.1
	HSV-1	134	Human	Eye	Washington USA		1975-1985	152104	JN400093.1
	HSV-1	TFT401	Human	Eye	Washington USA		1975-1985	151912	JN420337.1
	HSV-1	CJ311	Human	Eye	Washington USA		1975-1985	151909	JN420338.1
	HSV-1	CJ360	Human	Eye	Washington USA		1975-1985	151912	JN420339.1
	HSV-1	CJ394	Human	Eye	Washington USA		1975-1985	151921	JN420340.1
	HSV-1	CJ970	Human	Eye	Washington USA		1975-1985	151984	JN420341.1
	HSV-1	OD4	Human	Eye	Washington USA		1975-1985	154467	JN420342.2
	HSV-1	CJ994	Human	Eye	Washington USA		1975-1985	153817	KR011283.1
	HSV-1	CJ455	Human	Eye	Washington USA		1975-1985	152185	OQ724954
	HSV-1	CJ462	Human	Eye	Washington USA		1975-1985	152162	OQ724955
	HSV-1	CJ505	Human	Eye	Washington USA		1975-1985	152204	OQ724962
	HSV-1	CJ515	Human	Eye	Washington USA		1975-1985	152183	OQ724956
	HSV-1	CJ858	Human	Eye	Washington USA		1975-1985	152100	OQ724963
	HSV-1	Ikey	Human	Lip	Wisconsin USA		2012	152103	OQ724957
	HSV-1	BP-C1	Human	Conjunctiva	Florida USA		2001	152739	OQ724831
	HSV-1	BP-C2	Human	Conjunctiva	Florida USA		2004	152898	OQ724832
	HSV-1	BP-C3	Human	Conjunctiva	Florida USA		2004	154130	OQ724833
	HSV-1	BP-C4	Human	Conjunctiva	Florida USA		2004	152541	OQ724834
	HSV-1	BP-C5	Human	Conjunctiva	Florida USA		2005	152332	OQ724835
	HSV-1	BP-C8	Human	Conjunctiva	Florida USA		2005	152674	OQ724836
	HSV-1	BP-C9	Human	Conjunctiva	Florida USA		2005	152893	OQ724863
	HSV-1	BP-C11	Human	Conjunctiva	Florida USA		2008	153030	OQ724864
	HSV-1	BP-C12	Human	Conjunctiva	Florida USA		2010	152858	OQ724865
	HSV-1	BP-C14	Human	Conjunctiva	Florida USA		2015	152567	OQ724866
	HSV-1	BP-C15	Human	Conjunctiva	Florida USA		2015	152381	OQ724867
	HSV-1	BP-K1	Human	Keratitis	Florida USA		2002	153167	OQ724868
	HSV-1	BP-K2	Human	Keratitis	Florida USA		2009	152311	OQ724888
	HSV-1	BP-K3	Human	Keratitis	Florida USA		2009	152277	OQ724889
	HSV-1	BP-K4	Human	Keratitis	Florida USA		2009	151917	OQ724890
	HSV-1	BP-K5	Human	Keratitis	Florida USA		2010	154135	OQ724891
	HSV-1	BP-K6	Human	Keratitis	Florida USA		2010	153130	OQ724892
	HSV-1	BP-K8	Human	Keratitis	Florida USA		2011	154330	OQ724893
	HSV-1	BP-K9	Human	Keratitis	Florida USA		2011	153885	OQ724894
	HSV-1	BP-K10	Human	Keratitis	Florida USA		2011	151502	OQ724895
	HSV-1	BP-K11	Human	Keratitis	Florida USA		2011	153536	OQ724910
	HSV-1	BP-K12	Human	Keratitis	Florida USA		2012	152470	OQ724911
	HSV-1	BP-K13	Human	Keratitis	Florida USA		2014	152231	OQ724912
	HSV-1	BP-K14	Human	Keratitis	Florida USA		2015	155000	OQ724915
	HSV-1	BP-K15	Human	Keratitis	Florida USA		2015	173401	OQ724913
	HSV-1	BP-K16	Human	Keratitis	Florida USA		2015	153180	OQ724914
	HSV-1	BP-L1	Human	Eyelid lesion	Florida USA		2002	152262	OQ724932
	HSV-1	BP-L2	Human	Eyelid lesion	Florida USA		2003	153614	OQ724933
	HSV-1	BP-L4	Human	Eyelid lesion	Florida USA		2003	151488	OQ724934
	HSV-1	BP-L5	Human	Eyelid lesion	Florida USA		2003	153093	OQ724935
	HSV-1	BP-L6	Human	Eyelid lesion	Florida USA		2003	156418	OQ724936
	HSV-1	BP-L9	Human	Eyelid lesion	Florida USA		2009	153186	OQ724936
	HSV-1	BP-L10	Human	Eyelid lesion	Florida USA		2009	151308	OQ724937
	HSV-1	BP-L11	Human	Eyelid lesion	Florida USA		2010	153572	OQ724938
	HSV-1	BP-L12	Human	Eyelid lesion	Florida USA		2010	153916	OQ724939
	HSV-1	BP-L13	Human	Eyelid lesion	Florida USA		2011	152962	OQ724940
	HSV-1	BP-L14	Human	Eyelid lesion	Florida USA		2012	152371	OQ724941
