# Supplementary material for: Phylogenetic and Genomic Characterization of Whole Genome Sequences of Ocular Herpes Simplex Virus Type 1 Isolates Identifies Possible Virulence Determinants in Humans
Source: Invest Ophthalmol Vis Sci. 2023 Jul 14;64(10):16. doi: 10.1167/iovs.64.10.16 (PMC10353747; doi:10.1167/iovs.64.10.16)
Supplement: Supplement 3 [file iovs-64-10-16_s003.xlsx]

## Sheet: Sheet1
Strain	Sequencing Run	Reads	Average Read Length	Coverage	Notes
BP-C1	PacBio Run 2	16711	10732	732X
BP-C2	PacBio Run 2	13038	10206	628X
BP-C3	PacBio Run 1	7837	2039	22X
BP-C4	PacBio Run 2	11946	9483	557X
BP-C5	PacBio Run 1	22639	3524	20X
BP-C6	PacBio Run 2	1107	9595	41X	*Assembly contained numerous sequencing errors
BP-C7	PacBio Run 2	80	9306	0.13X	*Low coverage
BP-C8	PacBio Run 1	8416	5093	36X
BP-C9	PacBio Run 2	7921	9589	409X
BP-C10	PacBio Run 2	984	8981	25X	*Assembly contained numerous sequencing errors
BP-C11	PacBio Run 1	8387	5066	15X
BP-C12	PacBio Run 1	7114	5332	11X
BP-C13	PacBio Run 2	334	8371	0.96X	*Low coverage
BP-C14	PacBio Run 1	15472	4688	27X
BP-C15	PacBio Run 2	4356	9617	139X
BP-K1	PacBio Run 2	57348	10888	3550X
BP-K2	PacBio Run 2	14202	10123	796X
BP-K3	PacBio Run 2	16983	10848	1052X
BP-K4	PacBio Run 2	16515	10135	865X
BP-K5	PacBio Run 2	13780	10449	765X
BP-K6	PacBio Run 2	9047	8474	367X
BP-K7	PacBio Run 2	12321	10468	482X	*Assembly contained numerous sequencing errors
BP-K8	PacBio Run 2	14279	9941	475X
BP-K9	PacBio Run 2	4525	9187	130X
BP-K10	PacBio Run 2	6500	9482	216X
BP-K11	PacBio Run 2	4709	9355	162X
BP-K12	PacBio Run 2	5241	8759	127X
BP-K13	PacBio Run 2	17791	11440	750X
BP-K14	PacBio Run 2	20871	10276	993X
BP-K15	PacBio Run 2	18311	11826	728X
BP-K16	PacBio Run 2	37482	11392	1570X
BP-L1	PacBio Run 3	20321	10250	340X
BP-L2	PacBio Run 3	23168	10240	300X
BP-L3	PacBio Run 3	17055	9984	378X	*Assembly contained numerous sequencing errors
BP-L4	PacBio Run 3	30980	9935	387X
BP-L5	PacBio Run 3	12062	10612	277X
BP-L6	PacBio Run 3	9620	9598	95X
BP-L7	PacBio Run 3	32351	14397	1174X	*Assembly contained numerous sequencing errors
BP-L8	PacBio Run 3	110527	12078	5019X	*Assembly contained numerous sequencing errors
BP-L9	PacBio Run 3	106050	10351	983X
BP-L10	PacBio Run 3	42325	12582	746X
BP-L11	PacBio Run 3	240434	11732	2692X
BP-L12	PacBio Run 3	102820	11434	1202X
BP-L13	PacBio Run 3	56985	11532	585X
BP-L14	PacBio Run 3	84022	12364	947X
OD4	PacBio Run 1	31537	4103	94X
CJ994	PacBio Run 1	25425	5159	169X
CJ455	Illumina HiSeq Run 1	7481222	209	326X
CJ462	Illumina HiSeq Run 1	11030567	153	432X
CJ505	Illumina HiSeq Run 1	9688914	159	255X
CJ515	Illumina HiSeq Run 1	9291616	202	860X
CJ858	Illumina HiSeq Run 1	19270394	203	1130X
IKEY	Illumina HiSeq Run 2	473812	621	404X
