# Supplementary material for: Phylogenetic and Genomic Characterization of Whole Genome Sequences of Ocular Herpes Simplex Virus Type 1 Isolates Identifies Possible Virulence Determinants in Humans
Source: Invest Ophthalmol Vis Sci. 2023 Jul 14;64(10):16. doi: 10.1167/iovs.64.10.16 (PMC10353747; doi:10.1167/iovs.64.10.16)
Supplement: Supplement 4 [file iovs-64-10-16_s004.xlsx]

## Sheet: TK
	TK Gene
	Isolate	SNPS→
	BP-C1		N23S	K36E				R89Q		G240E			A265T
	BP-C2		N23S	K36E				R89Q					A265T
	BP-C3		N23S	K36E								G251C	A265T	V267L	P268T				P300S
	BP-C4		N23S	K36E				R89Q		G240E			A265T
	BP-C5	C6G	N23S	K36E					A192V			G251C	A265T	V267L	P268T			D286E	P300S				D376H
	BP-C8	C6G	N23S	K36E	R41H				A192V			G251C	A265T	V267L	P268T			D286E					D376H
	BP-C9	C6G	N23S	K36E				R89Q		G240E			A265T
	BP-C11		N23S	K36E				R89Q		G240E			A265T
	BP-C12	C6G	N23S	K36E		L42P						G251C	A265T
	BP-C14		N23S	K36E		L42P	D77N				A243S	G251C	A265T	V267L	P268T			D286E					D376P
	BP-C15		N23S	K36E				R89Q		G240E			A265T
	BP-K1	C6G	N23S	K36E					A192V			G251C	A265T	V267L	P268T			D286E
	BP-K2		N23S	K36E				R89Q					A265T
	BP-K3		N23S	K36E				R89Q				G251C	A265T	V267L	P268T			D286E
	BP-K4		N23S	K36E				R89Q					A265T										D376P
	BP-K5	C6G	N23S	K36E									A265T
	BP-K6		N23S	K36E								G251C	A265T		P268T					L327R
	BP-K8		N23S	K36E				R89Q					A265T
	BP-K9		N23S	K36E				R89Q					A265T
	BP-K10		N23S	K36E				R89Q					A265T
	BP-K11		N23S	K36E				R89Q					A265T
	BP-K12	C6G	N23S	K36E								G251C	A265T	V267L	P268T			D286E
	BP-K13	C6G	N23S	K36E	R41H				A192V			G251C	A265T	V267L	P268T			D286E
	BP-K14									G240E			A265T				R281Q				Q342stop
	BP-K15	C6G	N23S	K36E		L42P				G240E			A265T
	BP-K16	C6G	N23S	K36A		L42P						G251C	A265T	V267L	P268T			D286E					D376H
	BP-L1	C6G	N23S	K36E								G251C	A265T			Q270R
	BP-L2		N23S	K36E				R89Q		G240E			A265T
	BP-L4		N23S	K36E				R89Q		G240E			A265T
	BP-L5		N23S	K36E				R89Q					A265T
	BP-L9		N23S	K36E				R89Q					A265T
	BP-L10	C6G	N23S	K36E								G251C	A265T	V267L	P268T								D376H
	BP-L11	C6G	N23S	K36E	R41H				A192V			G251C	A265T	V267L	P268T							G356C	D376H
	BP-L12	C6G	N23S	K36E								G251C	A265T	V267L	P268T								D376H
	BP-L13	C6G	N23S	K36E		L42P						G251C	A265T
	BP-L14	C6G	N23S	K36E								G251C	A265T	V267L	P268T

## Sheet: UL30
	UL30 Gene
	Isolate	SNPS→
	BP-C1							A646S																				P1124H						T1208A
	BP-C2							A646S											V905M									P1124H						T1208A
	BP-C3	S33G			N425T														V905M															T1208A
	BP-C4							A646S											V905M									P1124H						T1208A
	BP-C5	S33G																	V905M										P1128Q					T1208A
	BP-C6																		V905M															T1208A
	BP-C8	S33G																				T929A						P1124H						T1208A
	BP-C9																		V905M															T1208A
	BP-C11	S33G			N425T												P875S		V905M									P1124H						T1208A
	BP-C12	S33G																	V905M									P1124H					A1203T	T1208A
	BP-C13	S33G					A562T						D672N						V905M		P920S											P1199Q		T1208A
	BP-C14	S33G																	V905M				R1001Q											T1208A
	BP-C15																		V905M	L919R														T1208A
	BP-K1		H215Y																V905M								S1123L	P1124H						T1208A
	BP-K2																		V905M					R1019W				P1124H						T1208A
	BP-K3							A646T		E662D																		P1124H						T1208A
	BP-K4				N425T														V905M															T1208A
	BP-K5								R653H										V905M									P1124H						T1208A
	BP-K6																		V905M									P1124H						T1208A
	BP-K8			L267M								G668V		E682K					V905M									P1124H						T1208A
	BP-K9																		V905M													P1199Q		T1208A
	BP-K10							A646T																			S1123L	P1124H						T1208A	R1229I
	BP-K11																											P1124H						T1208A
	BP-K12	S33G				A428V													V905M									P1124H						T1208A
	BP-K13										R663Q								V905M														A1203T	T1208A
	BP-K14				N425T														V905M
	BP-K15																																	T1208A
	BP-K16																		V905M						A1099T	S1113C		P1124H						T1208A
	BP-L1	S33G																	V905M								S1123L							T1208A
	BP-L2	S33G																	V905M											G1129A	A1151S			T1208A
	BP-L4				N425T														V905M															T1208A
	BP-L5				N425T														V905M															T1208A
	BP-L9															A748S			V905M														A1203T	T1208A
	BP-L10							A646T										S879A			P920S													T1208A
	BP-L11	S33G																																T1208A
	BP-L12																		V905M								S1123L							T1208A
	BP-L13														D703A				V905M
	BP-L14	S33G				A428V													V905M															T1208A
